# Supplementary material for: Sulforaphane-Enriched Extracts from Broccoli Exhibit Antimicrobial Activity against Plant Pathogens, Promising a Natural Antimicrobial Agent for Crop Protection
Source: Biomolecules. 2024 Mar 14;14(3):352. doi: 10.3390/biom14030352 (PMC10968597; doi:10.3390/biom14030352)
Supplement: Supplementary file 1 [file biomolecules-14-00352-s001.zip › Supplementary Table S1.xlsx]

## Sheet: Sheet1
Table S1 33 B. oleracea varieties and DNA polymorphisms detected by SSR assay.
Cultivars	Species	Breeding companies	Information of molecular identification (ID) cards b
C1	broccoli	Xingning Qingfeng Yingke Seed Co., Ltd	A101000B110000C1100D1010E001100F1100G0011H000011I0011J001100K110000L000011M110000N0011O1010P1010Q1010
C2	broccoli	Tianjin Farming Seed Co., Ltd	A110000B110000C1100D0011E001100F1100G1100H001100I1010J001100K001100L000011M110000N0011O1010P1010Q1010
C3	broccoli	Fujian Xiamen Wenxing Vegetable Seedling Co., Ltd	A110000B001100C1010D0011E101000F0011G1100H110000I1010J001100K001100L000011M110000N0011O1100P1010Q1010
C4	broccoli	Liaoning Dongya Agricultural Development Co., Ltd	A110000B110000C1010D0011E001100F1100G1100H000011I0011J001100K110000L000011M100010N1010O1010P1010Q1010
C5	broccoli	Tianjin Kerun Vegetable Research Institute	A110000B110000C1100D0011E101000F1100G0011H000011I1010J001100K110000L000011M110000N0011O1100P1100Q1100
C6	broccoli	SAKATA seed corporation	A001100B001100C1010D0011E101000F1100G1100H001100I0011J001100K110000L000011M110000N0011O1010P0011Q0011
C7	broccoli	SAKATA seed corporation	A110000B110000C1100D0011E001100F1100G1100H110000I0011J001100K110000L000011M101000N0011O1100P1010Q1010
C8	broccoli	Hebei Xingtai Huafeng Seed Co., Ltd	A101000B001100C1010D0011E101000F0011G1100H001100I1010J001100K001100L000011M110000N0011O1100P1010Q1010
C9	broccoli	Changchun Hangran Seed Co., Ltd	A110000B110000C1100D1010E101000F1100G1100H001100I0011J001100K110000L000011M101000N0011O1010P1010Q1010
C10	broccoli	Gansu Jiuquan Changfeng Agricultural Development Co., Ltd	A110000B110000C1010D1010E101000F1100G1100H101000I1010J001100K101000L000011M101000N0011O1010P1010Q1010
C11	broccoli	Tianjin Kerun Vegetable Research Institute	A110000B110000C1100D0011E001010F1100G1100H000011I1010J001100K110000L110000M101000N0011O1010P0011Q0011
C12	broccoli	Tianjin Kerun Vegetable Research Institute	A001100B000011C1100D1010E001100F0011G1100H100010I1010J001010K110000L001100M101000N0011O1100P1100Q1100
C13	broccoli	Tianjin Kerun Vegetable Research Institute	A101000B001100C0011D0011E001100F0011G1100H001100I1010J001100K001100L000011M110000N0011O1100P1010Q1010
C14	broccoli	Tianjin Kerun Vegetable Research Institute	A110000B110000C1100D1010E001100F1100G0011H100010I0011J001100K110000L000011M101000N0011O1010P1010Q1010
C15	broccoli	Zhejiang Wuwangnong Agricultural Seed Co., Ltd	A110000B110000C1100D0011E001010F1100G1100H001100I0011J001100K110000L000011M101000N0011O1010P1010Q1010
C18	broccoli	Wenzhou Zhaofeng Seedlings Co., Ltd	A110000B110000C1100D0011E101000F1100G0011H000011I0011J001100K110000L000011M101000N0011O1100P1010Q1010
C19	broccoli	Hebei Jingtian Seed Industry Co., Ltd	A110000B001100C1100D0011E001100F1100G1100H001100I1010J001100K001100L100010M110000N0011O1100P1010Q1010
C20	broccoli	Hebei Qingxian Qianrui Agricultural Technology Extension Center	A110000B110000C1100D1010E001100F1100G0011H001100I1010J001100K101000L000011M101000N0011O1010P1010Q1010
C21	broccoli	Tianjin Kerun Vegetable Research Institute	A110000B110000C1010D0011E001010F1100G1100H110000I1010J001100K101000L001100M101000N0011O1010P1100Q1100
C22	broccoli	Tianjin Kerun Vegetable Research Institute	A110000B110000C1100D0011E001100F0011G1100H000011I0011J001100K110000L000011M101000N0011O1100P1010Q1010
C23	cauliflower	Tianjin Kerun Vegetable Research Institute	A000011B110000C0011D1100E001010F1100G1100H000011I0011J001010K001010L000011M001010N1100O1100P1010Q1010
C24	cauliflower	Zhejiang Shenliang Seed Industry Co., Ltd	A000011B110000C0011D1100E001100F0011G1100H110000I0011J001100K001100L000011M001010N1010O1100P1100Q1100
C25	broccoli	Institute of Vegetables and Flowers, Chinese Academy of Agricultural Sciences	A110000B110000C1100D0011E101000F1100G1100H001100I1010J001100K110000L110000M101000N0011O1010P1010Q1010
C26	cauliflower	Xiamen Zhongxia Vegetable Seed Co., Ltd	A001100B110000C1100D1100E001010F0011G1100H110000I0011J001100K001100L000011M101000N1010O1100P1100Q1100
C27	cauliflower	Tianjin Kerun Vegetable Research Institute	A000011B110000C0011D1100E101000F1100G1100H110000I0011J001100K001100L000011M101000N1100O1100P1010Q1010
C28	broccoli	Zhenjiang Xinyuanda Horticultural Technology Co., Ltd	A110000B110000C1100D0011E101000F0011G0011H110000I0011J001100K110000L110000M101000N0011O1100P0011Q0011
C29	broccoli	Zhejiang Meizhiao Seed Industry Co., Ltd	A110000B110000C1100D0011E001100F1100G1100H001100I0011J001100K110000L000011M101000N1010O1100P1010Q1010
C30	broccoli	Vegetable Research Institute of Shanghai Academy of Agricultural Sciences	A110000B110000C1100D0011E101000F0011G0011H001100I0011J001100K001100L000011M101000N0011O1010P1010Q1010
C31	broccoli	Tianjin Kerun Vegetable Research Institute	A110000B110000C1100D1010E001100F1100G1100H110000I0011J001100K001100L001100M101000N1010O1010P1010Q1010
C32	broccoli	Jiuquan Huamei Seed Co., Ltd	A001100B001100C1010D0011E101000F1100G1100H000011I0011J001100K110000L000011M110000N1100O1010P0011Q0011
C33	broccoli	Wenzhou Xianfeng Seed Co., Ltd	A110000B110000C1100D0011E100010F0011G0011H110000I1010J001100K110000L000011M101000N1100O1010P1010Q1010
C34	broccoli	Institute of Vegetables and Flowers, Chinese Academy of Agricultural Sciences	A110000B110000C1100D0011E001010F0011G0011H110000I0011J001100K110000L001100M101000N1100O1010P1010Q1010
C35	broccoli	Tianjin Kerun Vegetable Research Institute	A101000B110000C1100D1010E101000F1100G1100H110000I1010J001010K110000L000011M101000N1100O1010P1010Q1010
Note: a SSR primers. The sequences of these primers are showed in Table S2; b Information of molecular identification card of each Brassica oleracea variety, which was generated based on the polymorphism information detected by SSR assay; 1/1, 1/2, 2/2, 1/3, 2/3 and 3/3 indicate the different polymorphism types of alleles detected by SSR assay.
