# Supplementary material for: Sulforaphane-Enriched Extracts from Broccoli Exhibit Antimicrobial Activity against Plant Pathogens, Promising a Natural Antimicrobial Agent for Crop Protection
Source: Biomolecules. 2024 Mar 14;14(3):352. doi: 10.3390/biom14030352 (PMC10968597; doi:10.3390/biom14030352)
Supplement: Supplementary file 1 [file biomolecules-14-00352-s001.zip › Supplementary Table S2.xlsx]

## Sheet: Sheet1
Table S2 Pirmers used in SSR assay.
Primers	Sequences of forward primer ( 5'-3')	Sequences of reverse primer ( 5'-3')
OI11G11	GTTGCGGCGAAACAGAGAAG	GAGTAGGCGATCAAACCGAG
BoGMS0624	AAGACGAAGTCAAGTCAAGGT	CGTATCATCCAGAGTATCCAG
BoGMS0941	GTTGAAGAAACTAAGGAGGAAA	GAACGACAGCGAAGAGAG
BoSF2564	TTGCTTTTGCTTCTGGGTTT	TGTTTGTGTCCGAAATCACG
Ol10E04	ATACCGATAGTCACGGCTCG	GGTGGCAACGTCAGATTACC
Ol10D03	GCCAAAGACCTCAAAGATGG	AAGCCACGTGAAGAAAGTCC
Ol11H02	TCTTCAGGGTTTCCAACGAC	AGGCTCCTTCATTTGATCCC
Ol10F07	ACCTCGTTGCAGGTAAACG	GCCTTGAATCTGATTGCTGC
Ol10D08	TCCGAACACTCTAAGTTAGCTCC	GAGCTGTATGTCTCCCGTGC
Na12B09	ACGGAAGATCAAACAGCTCC	TGAGCGACCCATTCTTTAGG
Ol13C03	GATCGGAGATGCGATGAGAG	GCATGCACCAGTGAAAAACTC
Na10D09	AAGAACGTCAAGATCCTCTGC	ACCACCACGGTAGTAGAGCG
Ol12A04	TGGGTAAGTAACTGTGGTGGC	AGAGTTCGCATACTCTGGAGC
Ra2F11	TGAAACTAGGGTTTCCAGCC	CTTCACCATGGTTTTGTCCC
Ol12B12	GACAAACAGCTCCATCAACG	CACGAACACAATCGGTCAAC
Ol12D05	TCCATGACCAACGACAAGGTC	AAGAGGCGACTTCTATTGCG
Ol13F08	GTGGACGTTCATGTCCCTTC	CCTGAATCGATTTTCGTCTTG
Ni4B04	TAGGCGGACTTGTTGATTCC	CATGATTCAGAACAAGGGTGC
Ni4B10	GTCCTTGAGAAACTCCACCG	CCGATCCCATTTCTAATCCC
Ni4D09	AAAGGACAAAGAGGAAGGGC	TTGAAATCAAATGAGAGTGACG
Ni4F09	CTGTTATGCAAGGTCATCGC	TGTTCCAGGTGAAGAAACCG
Na10D07	CTACTTTGATGGACACTTGCC	TCTGAAGTTGATTAGTCGGTCC
Ol12D01	CATTCAGCACTCGCTCATGG	TCTCAGGCACTCTTTAAAGC
Na12D03	GGTAAGCCAAAAACCCTTCC	GAAACCGGTAACAAAGTCGG
BoSF1147	CCCCATCGTGTTTACGATTC	AGTGGTAATTGAACCCACGC
BoE860	AGGCGTCCGTCTACTTGTCTTTTA	CAAGAAGAAACCCACTACTCGCTC
BoE483	CACGATAACCGGCTCCAGAA	CGTCACTTCAAACCGATGT
BoSF239	TGTGTGGAACAGTGTTTGGAA	GAGCGAAAGAGAGCCAGAGA
BoE904	ATGGGCGGACTATCACTGTTG	GTAGAGGTGGTGGTGGTGGTGG
BoSF2227	TTGCAGCTTCCTATCTGGCT	TGTTCCACCAGAATTCGACA
BoSF2385	ACCTTCGTACCAACACCCAA	TTTTTGTTGGGTTCCAGGAG
BoSF2761	GGGCTTATCTCCACCTCACA	CACCAAGTCTCCGCTTCTTC
BoSF004	AAAAGAAGGGCTTCTCCGTC	TGCTGGATTGTTGTCTGTGG
BoSF1957	TATGGACCACATGCCCCTAT	TTTTTGAATCCGCCCCTAGT
BoSF2541	TCTGAGGAATCGAAATTGGG	ACAACCGGACAAGTGTACGC
BoSF355	TCGAAAATTCGTCATCCTCC	TTTGTTCCTCCTGATGAGCA
BoE836	CTGGATATTATTACATTTGAGGTC	TCTACTACTCGACAAATGTTCTCC
BoSF1757	TCGTCTGCCATGTCTCTCTG	CCCACCATACGATATCAGCTG
BoE278	GGGGAAGGGACGAAATACAGGAGT	CCAACTCCATCGAAGCCCTTAAAG
