# Supplementary material for: Sulforaphane-Enriched Extracts from Broccoli Exhibit Antimicrobial Activity against Plant Pathogens, Promising a Natural Antimicrobial Agent for Crop Protection
Source: Biomolecules. 2024 Mar 14;14(3):352. doi: 10.3390/biom14030352 (PMC10968597; doi:10.3390/biom14030352)
Supplement: Supplementary file 1 [file biomolecules-14-00352-s001.zip › Supplementary Table S3.xlsx]

## Sheet: Sheet1
Table S3 Primers used in qRT–PCR assay.
Primers	Sequences of forward primer (5'-3')	Sequences of reverse primer (5'-3')
qBolActin	GCTCCTCTTAACCCAAAGGC	CACACCATCACCAGAATCCAGC
qBolBCAT4	CGGATGAGAAATACGCGAATGTG	CAATCCGGCCATCTAATGTCCTG
qBolMAM1	TTGTCCGGTCATTCTTACCCTTTG	CGGAGCGTCGTATCAAATACACG
qBolCYP9F1	TATCAAGACCCACCAAAACCAAAGA	TCGGAGTTTATGATGATGGCGTGT
qBolCYP83A1	CTGGTTACGACATCCCTGCG	CGGTATAAACTCGTAGTCCGTGC
qBolGSTU20	CCCTTTGCTCCTCCAGAGTAATCC	CAGACCAAGCCTCGTCCACGTA
qBolSUR1	CTTGCTTCCGCACCTGTATCG	ATGTCGTCCGGCGTTAGTTTG
qBolUGT74B1	GCAAGTCAGTGGTTTTTGTTTCGTT	ACAAGCAACGCTCTGTCTTTGGTAG
qBolUGT74C1	ACACGAACACCCTCAAACCAAG	AGGCCGGAAACGATGCAAG
qBolST5b	CGAGTACGGTGGTCATTGGTGG	TCGAGGAATCATCGAAGCGAG
qBolAOP1	GCTAGTGTTGAGTCTAAAGCCGACG	CCTCATCATCAGCACCACCATTAG
qBolFMOGS-OX2	ACTATCTTGACTGGGTCGCAGAAG	CATCGTCGTCCCATTCATCGC
qBolMYB28	AAAAGCTGGATTGAAAAGGTGTGG	ACCGACCACTTGTTTCCACGAG
qBolTGG1	CGATGGCAGAAAGATGTAGACGTG	CCCAGTGAAAGAGGGTAACGAAAG
qBolMyr	GATACCAAGCACAGGTGTTACGG	CCTTTGTTAGCGGCTCCATGTAC
qBolESP	GGCCGTGGGAACTAAGCTCTATCT	CGAGCCTCAGGTCCTCCCTCTT
qBolBIK1	AGCCGATAATCTTTTTCACAATGGT	TGAATCAAGAATCTCCCCTTCCG
qBolRbohD	GCTAGACATTAGGGACGATTCGG	TCGTGAGGAGTGTCAGCTCTGGA
qBolRbohF	GGAGGTATAGTGAACTCGGCGCT	TCTGAGCACTAGACCGAGTCCGAT
qBolCRK2	AAAGAACCAACTCATCATCGCTACC	TTTGACGGATCGTGCTCTAGGGT
qBolPR1	CGACTTCTATTAATTTTGGCAGCCC	TCGTGCTTGGTTGTGAGCGTTTA
qBolNPR1	ATTCTGTGGTGGCTGTTCTGGC	CAAGTAGAGAACCTCCACCATGAAA
qBolWRKY6	CCGACAAGAAGTCTAGGGTTAGTCG	TTAACCAACTCATTATTTGCACGCT
qBolWRKY53	ACTGGTAAGCGAGCTCATTTCTGG	AGAATCTCGTTCATCTCAGCCGC
qBolPDF1.2	CTACCATCACCACCTTTCTCTTTG	ACAAACTCCTGACCATGTCCCAC
