# Supplementary material for: Sulforaphane-Enriched Extracts from Broccoli Exhibit Antimicrobial Activity against Plant Pathogens, Promising a Natural Antimicrobial Agent for Crop Protection
Source: Biomolecules. 2024 Mar 14;14(3):352. doi: 10.3390/biom14030352 (PMC10968597; doi:10.3390/biom14030352)
Supplement: Supplementary file 1 [file biomolecules-14-00352-s001.zip › Supplementary Table S4.xlsx]

## Sheet: Sheet1
Table S4 MIC of SFN-ee against 5 pathogens.
	X. campestris	F. oxysporum	G. zeae	P. infestans	S. aureus
MIC (μg/mL)	15.63	15.63	7.81	15.63	31.25
